# Supplementary material for: Characterization of Mesothelin Glycosylation in Pancreatic Cancer: Decreased Core Fucosylated Glycoforms in Pancreatic Cancer Patients’ Sera
Source: Biomedicines. 2022 Aug 10;10(8):1942. doi: 10.3390/biomedicines10081942 (PMC9405996; doi:10.3390/biomedicines10081942)
Supplement: Supplementary file 1 [file biomedicines-10-01942-s001.zip]

Archive with 1 entries (1 files):
- biomedicines-1782160-supplementary.pdf
